# Supplementary material for: Rickettsia parkeri Strain Atlantic Rainforest in Archived Amblyomma geayi from Three-Toed Sloth (Bradypus tridactylus) in Manaus, Brazil
Source: Animals (Basel). 2025 Sep 9;15(18):2645. doi: 10.3390/ani15182645 (PMC12466483; doi:10.3390/ani15182645)
Supplement: Supplementary file 1 [file animals-15-02645-s001.zip]

Archive with 1 entries (1 files):
- animals-3720099-supplementary.xlsx
