# Supplementary material for: Rickettsia parkeri Strain Atlantic Rainforest in Archived Amblyomma geayi from Three-Toed Sloth (Bradypus tridactylus) in Manaus, Brazil
Source: Animals (Basel). 2025 Sep 9;15(18):2645. doi: 10.3390/ani15182645 (PMC12466483; doi:10.3390/ani15182645)
Supplement: Supplementary file 1 [file animals-15-02645-s001.zip › animals-3720099-supplementary.xlsx]

## Sheet: Planilha1
	List of ixodid ticks, hosts, locations, collection dates, and cataloging code at CZPB
	Ixodidae species		Number/gender		Identification	Collection date	Localization	Host
	Amblyomma	dissimile	54 male / 52 female	106	CZPB-IX-00635	2014-10-25	Jardim Mauá - Manaus - AM	Boa constrictor
	Amblyomma	dissimile	22 male / 3 female	25	CZPB-IX-00763	2015-06-02	IBAMA Manaus - AM	Boa constrictor
	Amblyomma	geayi	15 male / 3 female	18	CZPB-IX-00672	2015-01-26	Nova Cidade - Manaus - AM	Bradypus tridactylus
	Amblyomma	geayi	31 male / 3 female	34	CZPB-IX-00723	2015-09-28	Universidade Federal do Amazonas - Bola do Setor Sul - Manaus AM	Bradypus tridactylus
	Amblyomma	goeldii	1 male / 4female	5	CZPB-IX-00097	2011-04-01	Manaus - AM	Tamandua tetradactyla
	Amblyomma	goeldii	68 male / 16 female	84	CZPB-IX-00386	2013-12-17	IBAMA - Manaus - AM	Tamandua tetradactyla
	Amblyomma	goeldii	30 male / 1 female	31	CZPB-IX-00576	2014-06-16	Distritto Industrial I - Manaus - AM	Tamandua tetradactyla
	Amblyomma	humerale	19 male / 5 female	24	CZPB-IX-00010	1982-04-14	Rodovia AM - 010	Chelonoidis spp.
	Amblyomma	varium	14 male/ 2 female	16	CZPB-IX-00201	2012-03-09	Distrito Industrial II - Manaus - AM	Bradypus tridactylus
	Amblyomma	varium	7 male / 1 female	8	CZPB-IX-00591	2014-03-11	Distrito Industrial I - Manaus - AM	Rhinella marina
